# Supplementary material for: Quantitative trait loci identification, fine mapping and gene expression profiling for ovicidal response to whitebacked planthopper (Sogatella furcifera Horvath) in rice (Oryza sativa L.)
Source: BMC Plant Biol. 2014 May 28;14:145. doi: 10.1186/1471-2229-14-145 (PMC4049401; doi:10.1186/1471-2229-14-145)
Supplement: Additional file 1 — Biological functional classification of the differentially expressed genes between the CJ06 and TN1. [file 1471-2229-14-145-S1.xls]

## Sheet: 1. Primary metabolism
Group 1: Genes involved in primary metabolism
S.No.	Locus ID		Log Fold Change	Description
1	Os.3754.1.S1_at	LOC_Os01g12320	2.71146	GDSL-like Lipase/Acylhydrolase family protein, expressed
2	Os.33316.1.S1_at	LOC_Os01g34560	-1.76413	very-long-chain fatty acid condensing enzyme, putative, expressed
3	OsAffx.24407.3.A1_at	LOC_Os01g58000	-2.57313	ATP synthase epsilon chain, putative, expressed
4	OsAffx.24407.2.S1_s_at	LOC_Os01g58060	-3.45668	NADH dehydrogenase 2-like ORF 180, putative
5	Os.2821.1.A1_at	LOC_Os02g02210	1.63495	aminotransferase, class III family protein, expressed
6	Os.15829.1.S1_at	LOC_Os02g10120	3.58106	Lipoxygenase 2.3, chloroplast precursor, putative, expressed
7	OsAffx.24336.1.S1_at	LOC_Os02g19924	2.41228	tyrosine aminotransferase
8	OsAffx.24506.1.S1_at	LOC_Os02g30060	3.13923	3-oxoacyl-reductase, chloroplast precursor, putative, expressed
9	OsAffx.24618.1.S1_at	LOC_Os02g37770	2.36392	Phosphatidylcholine-sterol acyltransferase precursor
10	Os.30547.1.S1_at	LOC_Os03g01600	-1.72934	Branched-chain-amino-acid aminotransferase 5, chloroplast precursor, putative, expressed
11	Os.30537.1.S1_at	LOC_Os03g01820	1.80124	Sterol desaturase family protein, expressed
12	Os.20342.1.S1_at	LOC_Os03g02710	2.12087	Hydroxymethylglutaryl-CoA synthase, putative, expressed
13	Os.12528.1.S1_x_at	LOC_Os03g31750	-1.77334	Pyruvate, phosphate dikinase, chloroplast precursor, putative, expressed
14	Os.53604.1.S1_at	LOC_Os03g52860	4.06016	Lipoxygenase 2, putative, expressed
15	Os.49772.1.S1_s_at	LOC_Os03g62110	1.61447	nicotinate phosphoribosyltransferase, putative, expressed
16	Os.49174.1.S1_at	LOC_Os03g64170	-2.52772	GDSL-like Lipase/Acylhydrolase family protein, expressed
17	Os.49487.2.S1_at	LOC_Os04g01600	1.59759	glyoxylate reductase
18	OsAffx.3696.1.S1_s_at	LOC_Os04g01674	2.11062	glyoxylate reductase
19	Os.17937.1.S1_a_at	LOC_Os04g21110	5.80619	Phosphoribulokinase/Uridine kinase family protein
20	Os.26687.1.S1_at	LOC_Os04g40990	-4.03356	Malate synthase, glyoxysomal, putative, expressed
21	Os.50483.1.S1_at	LOC_Os04g42860	-1.89036	GDSL-like Lipase/Acylhydrolase family protein, expressed
22	Os.23248.1.A1_at	LOC_Os04g46560	-1.63997	Malate dehydrogenase, cytoplasmic, putative, expressed
23	Os.53822.1.S1_x_at	LOC_Os04g52440	2.2337	aminotransferase, class III family protein
24	Os.24864.1.S1_at	LOC_Os05g10310	2.83899	Acid phosphatase
25	Os.18450.1.S1_s_at	LOC_Os05g34700	-2.57796	GDSL-motif lipase/hydrolase family protein, putative, expressed
26	Os.5727.1.S1_at	LOC_Os06g05550	-2.66043	GDSL-like Lipase/Acylhydrolase family protein, expressed
27	Os.47521.1.A1_at	LOC_Os06g14810	-1.91371	very-long-chain fatty acid condensing enzyme, putative, expressed
28	OsAffx.15777.1.S1_at	LOC_Os06g36400	-1.87449	HAD superfamily phosphatase containing protein, expressed
29	Os.50104.1.S1_at	LOC_Os06g40180	2.14548	Phospholipase D alpha 2, putative, expressed
30	Os.9878.1.S1_at	LOC_Os06g40190	1.75638	Phospholipase D alpha 2, putative, expressed
31	Os.11824.1.S1_a_at	LOC_Os07g01760	-2.20864	Alanine aminotransferase 2, putative, expressed
32	Os.34986.1.S1_at	LOC_Os07g02580	-2.37076	NADH ubiquinone oxidoreductase, 20 Kd subunit family protein
33	Os.27504.1.S1_at	LOC_Os07g10690	-2.05871	NLI interacting factor, putative, expressed
34	Os.15112.1.S1_at	LOC_Os07g23410	-2.68826	Omega-6 fatty acid desaturase, endoplasmic reticulum isozyme 2, putative, expressed
35	Os.15139.1.S1_at	LOC_Os07g23430	-2.22736	Omega-6 fatty acid desaturase, endoplasmic reticulum, putative, expressed
36	Os.1479.1.S1_at	LOC_Os07g48980	3.02626	Nicotianamine synthase 3, putative, expressed
37	Os.12390.1.S1_at	LOC_Os08g06550	2.41261	Acyl-CoA-binding protein, putative, expressed
38	Os.48441.1.S1_at	LOC_Os08g14000	1.60799	Endo-1,3;1,4-beta-D-glucanase precursor
39	OsAffx.18899.1.S1_at	LOC_Os08g14020	3.31	Endo-1,3;1,4-beta-D-glucanase precursor
40	Os.10419.1.S1_a_at	LOC_Os08g14040	1.73028	Endo-1,3;1,4-beta-D-glucanase precursor
41	Os.38043.1.S1_x_at	LOC_Os08g30340	-1.79729	protein tyrosine phosphatase, putative, expressed
42	Os.31636.1.S1_at	LOC_Os08g32960	1.84073	Endonuclease/Exonuclease/phosphatase family protein
43	Os.51599.1.S1_at	LOC_Os09g19820	2.85433	aminopeptidase, putative, expressed
44	Os.18503.1.S1_s_at	LOC_Os09g22410	-4.60833	pyruvate kinase, putative, expressed
45	OsAffx.17864.1.S1_at	LOC_Os09g23740	1.69004	Phosphatidylinositol-4-phosphate 5-Kinase family protein
46	Os.4020.1.S1_at	LOC_Os10g02380	4.8247	NADH-dependent oxidoreductase 1, putative, expressed
47	OsAffx.32259.1.S1_x_at	LOC_Os10g02380	-2.73604	NADH-dependent oxidoreductase 1, putative, expressed
48	Os.8958.1.S1_x_at	LOC_Os10g27220	1.70542	Phospholipid-transporting ATPase 3, putative, expressed
49	Os.53661.1.S1_s_at	LOC_Os11g24630	-1.96283	HAD-superfamily phosphatase, subfamily IIIC containing protein, expressed
50	Os.34373.1.S1_at	LOC_Os12g12580	1.85517	NADP-dependent oxidoreductase P2, putative, expressed
51	Os.51561.1.S1_at	LOC_Os12g17570	-2.9898	GDSL-motif lipase/hydrolase, putative
52	Os.21893.3.A1_at	LOC_Os12g32130	-2.44058	Trehalose-phosphatase family protein
53	Os.405.1.S1_a_at	LOC_Os12g37260	4.79339	Lipoxygenase 2.1, chloroplast precursor, putative, expressed
54	Os.15171.1.S1_at	LOC_Os12g37350	-2.84912	lipoxygenase 2.2, chloroplast precursor
55	OsAffx.32255.1.S1_x_at	LOC_Osp1g00440	-2.35299	acetyl-CoA carboxylase beta subunit
56	OsAffx.32295.1.S1_at	LOC_Osp1g00460	-1.81109	NADH dehydrogenase subunit 4L
57	OsAffx.32222.1.S1_at	LOC_Osp1g00880	-2.16901	NADH dehydrogenase subunit 5
58	OsAffx.32235.1.S1_x_at	LOC_Osp1g00910	-2.22264	NADH dehydrogenase subunit 4
59	OsAffx.10394.1.S1_x_at	LOC_Osp1g00930	-3.23654	NADH dehydrogenase subunit 4L
60	OsAffx.32239.1.S1_at	LOC_Osp1g00950	-3.23359	NADH dehydrogenase subunit I
61	OsAffx.32202.1.A1_x_at	LOC_Osp1g00970	-2.62967	NADH dehydrogenase subunit 7

## Sheet: 2. Translation etc.
Group 2: Genes involved in translation, post-translational modification & protein turnover
S.No.	Locus ID		Log Fold Change	Description
1	Os.4195.1.S1_at	LOC_Os01g13260	-1.9911	Cyclin, N-terminal domain containing protein, expressed
2	OsAffx.23276.1.S1_at	LOC_Os01g16530	-1.70699	Clp protease family protein, expressed
3	Os.2081.1.S1_at	LOC_Os01g19260	3.36575	ATPase, AAA family protein, expressed
4	Os.33000.1.S1_x_at	LOC_Os01g22480	2.82486	F-box domain containing protein, expressed
5	Os.25470.1.S1_at	LOC_Os01g28300	-4.65569	F-box domain containing protein, expressed
6	Os.9827.1.S1_at	LOC_Os01g37000	-2.60956	Carboxyl-terminal peptidase, putative, expressed
7	Os.32877.1.S1_x_at	LOC_Os01g37260	3.33253	F-box domain containing protein, expressed
8	OsAffx.9088.1.S1_at	LOC_Os01g39670	1.95585	F-box domain containing protein, expressed
9	Os.24958.1.A1_at	LOC_Os01g41250	-2.03615	F-box domain containing protein, expressed
10	Os.40148.1.S1_at	LOC_Os01g51020	1.60674	Ribosomal L28e protein family protein, expressed
11	Os.22713.1.S1_at	LOC_Os01g54940	1.95305	oxidoreductase, zinc-binding dehydrogenase family protein
12	Os.25428.1.S1_at	LOC_Os01g55700	2.9886	import inner membrane translocase subunit TIM50, mitochondrial precursor
13	Os.11360.1.S1_at	LOC_Os01g56740	1.83302	F-box domain containing protein
14	OsAffx.32207.1.A1_at	LOC_Os01g58020	-2.17295	Ribulose bisphosphate carboxylase large chain precursor, putative, expressed
15	Os.30373.1.S1_at	LOC_Os01g64620	1.6829	Zinc finger, C3HC4 type family protein, expressed
16	Os.38856.1.A1_s_at	LOC_Os01g67950	-2.66523	ubiquitin family protein, putative, expressed
17	OsAffx.11801.1.S1_at	LOC_Os01g70010	-4.11457	60S ribosomal protein L7a, putative, expressed
18	Os.22715.1.S1_at	LOC_Os01g70100	-1.8329	DHHC zinc finger domain containing protein, expressed
19	Os.24785.2.A1_at	LOC_Os01g70920	1.6664	cullin-1
20	Os.14216.1.S1_at	LOC_Os01g74530	3.31037	protein phosphatase 2C, putative, expressed
21	Os.47876.1.A1_x_at	LOC_Os01g74650	1.72757	Cysteine synthase, chloroplast precursor, putative, expressed
22	Os.52048.1.S1_at	LOC_Os02g09820	1.59158	Zinc finger, C3HC4 type family protein, expressed
23	Os.54656.1.S1_at	LOC_Os02g18630	1.70645	F-box domain containing protein, expressed
24	Os.49858.1.S1_at	LOC_Os02g20870	1.78072	RNA helicase, putative, expressed
25	Os.54174.1.S1_at	LOC_Os02g21260	5.25667	F-box domain containing protein, expressed
26	OsAffx.8235.1.S1_x_at	LOC_Os02g24612	-1.76882	chloroplast 30S ribosomal protein S2
27	Os.50299.1.S1_at	LOC_Os02g27070	1.96515	rf1 protein, mitochondrial precursor
28	Os.55653.1.S1_at	LOC_Os02g33590	-2.05231	U-box domain containing protein, expressed
29	Os.3710.1.S1_at	LOC_Os02g35440	2.0949	E3 ubiquitin ligase EL5, putative
30	Os.18261.1.S1_at	LOC_Os02g38780	1.86327	Protein phosphatase 2C containing protein
31	Os.21789.2.S1_x_at	LOC_Os02g39040	2.13771	mitochondrial transcription termination factor
32	Os.23123.1.S1_at	LOC_Os02g45480	-3.90001	Zinc finger C-x8-C-x5-C-x3-H type family protein, expressed
33	Os.313.1.S1_a_at	LOC_Os02g49720	-3.29103	Aldehyde dehydrogenase, mitochondrial precursor, putative, expressed
34	Os.15421.1.S1_at	LOC_Os02g55000	2.0128	G-patch domain containing protein, expressed
35	Os.5401.1.S1_at	LOC_Os02g57670	1.66195	50S ribosomal protein L9, chloroplast precursor
36	Os.23627.1.A1_at	LOC_Os02g57860	-2.33951	F-box domain containing protein, expressed
37	Os.23175.1.S1_at	LOC_Os02g57910	3.54424	F-box domain containing protein
38	Os.53591.1.S1_at	LOC_Os02g57940	1.84522	F-box domain containing protein, expressed
39	Os.33311.1.S1_at	LOC_Os03g02100	1.69634	Valyl-tRNA synthetase, putative, expressed
40	Os.23229.1.S1_at	LOC_Os03g02830	-2.87691	LEM3 family/CDC50 family protein, expressed
41	Os.11726.1.S1_at	LOC_Os03g07850	1.90881	tRNA methyl transferase family protein, expressed
42	Os.6442.1.S1_at	LOC_Os03g08790	-1.71298	Eukaryotic aspartyl protease family protein, expressed
43	Os.28094.1.S1_s_at	LOC_Os03g10060	1.70448	Chloroplast 30S ribosomal protein S10, putative, expressed
44	OsAffx.22269.1.S1_at	LOC_Os03g12190	2.0874	F-box domain containing protein
45	Os.38998.1.S1_at	LOC_Os03g17170	2.00707	Zinc finger, C3HC4 type family protein, expressed
46	Os.11491.1.S1_at	LOC_Os03g19290	1.95304	mitochondrial import inner membrane translocase subunit Tim17/Tim22/Tim23 family protein
47	Os.5126.1.S1_at	LOC_Os03g20750	1.65349	mitochondrial import receptor subunit TOM40 homolog
48	Os.38995.1.S1_at	LOC_Os03g26229	4.72187	40S ribosomal protein S9
49	Os.7213.1.S1_at	LOC_Os03g26229	-3.00857	40S ribosomal protein S9, putative, expressed
50	Os.12987.1.S1_at	LOC_Os03g40370	1.64971	F-box domain containing protein
51	Os.55437.1.S1_at	LOC_Os03g43770	1.95566	F-box domain containing protein, expressed
52	Os.49157.1.S1_s_at	LOC_Os04g01710	-1.63599	Papain family cysteine protease containing protein, expressed
53	Os.53153.1.S1_at	LOC_Os04g14190	1.8311	TRAF-type zinc finger family protein
54	Os.46636.1.S1_x_at	LOC_Os04g16770	-1.79231	Photosystem Q, putative, expressed
55	OsAffx.32200.1.S1_x_at	LOC_Os04g16771	-1.79577	chloroplast 50S ribosomal protein L2, putative, expressed
56	OsAffx.32199.1.A1_x_at	LOC_Os04g16780	-1.6621	Chloroplast 30S ribosomal protein S3, putative, expressed
57	Os.8363.1.S1_at	LOC_Os04g25540	-1.75327	50S ribosomal protein L27, putative, expressed
58	Os.14215.1.S1_at	LOC_Os04g40370	2.01112	F-box domain containing protein, expressed
59	Os.10880.1.S1_at	LOC_Os04g45270	-2.89922	Eukaryotic aspartyl protease family protein, expressed
60	Os.2242.1.S1_at	LOC_Os04g59494	2.12097	30S ribosomal protein S17
61	Os.53552.1.S1_at	LOC_Os05g05280	2.76966	zinc finger family protein, putative, expressed
62	Os.26779.1.S1_at	LOC_Os05g07960	3.2187	F-box protein interaction domain containing protein
63	Os.1082.1.S1_x_at	LOC_Os05g28750	1.71863	60S ribosomal protein L29
64	OsAffx.15028.1.S1_at	LOC_Os05g39540	1.92937	ZIP zinc/iron transport family protein, expressed
65	OsAffx.27239.1.S1_at	LOC_Os05g39550	1.77348	ZIP Zinc transporter family protein, expressed
66	Os.15830.1.S1_at	LOC_Os05g39770	-2.84811	Alanine-glyoxylate aminotransferase 2 homolog 3, mitochondrial precursor, putative, expressed
67	Os.10406.1.S1_at	LOC_Os05g40820	1.81671	60S ribosomal protein L24, putative, expressed
68	Os.27643.1.A1_at	LOC_Os05g44590	1.77283	ATP-dependent protease La, putative, expressed
69	OsAffx.4662.1.S1_at	LOC_Os05g49320	2.30585	50S ribosomal protein L12-1, chloroplast precursor
70	Os.26455.2.S1_s_at	LOC_Os05g51340	-1.65074	DNA-directed RNA polymerase alpha chain, putative
71	Os.10583.1.S1_s_at	LOC_Os06g04920	2.52184	Zn-finger in Ran binding protein and others containing protein
72	Os.11376.1.S1_at	LOC_Os06g06490	4.5027	U-box domain containing protein, expressed
73	Os.38848.1.S1_at	LOC_Os06g15330	2.86044	CCT motif family protein, expressed
74	Os.14411.1.S1_at	LOC_Os06g16640	2.41478	Carboxyl-terminal peptidase, putative, expressed
75	Os.46761.1.S1_at	LOC_Os06g33549	2.28872	protein phosphatase 2C isoform epsilon
76	Os.35456.1.S1_at	LOC_Os06g38450	2.50692	Papain family cysteine protease containing protein, expressed
77	Os.4714.1.S1_at	LOC_Os07g01870	1.92813	60S ribosomal protein L13a-2, putative, expressed
78	Os.31486.1.S1_at	LOC_Os07g02910	2.15049	F-box domain containing protein, expressed
79	Os.4183.1.S1_a_at	LOC_Os07g05210	1.71697	dof zinc finger protein
80	Os.54048.1.S1_at	LOC_Os07g09814	1.65812	F-box domain containing protein
81	OsAffx.22410.1.S1_at	LOC_Os07g13900	-1.78807	F-box domain containing protein
82	Os.5565.1.S1_at	LOC_Os07g18050	-2.19849	RNA recognition motif family protein, expressed
83	Os.27775.1.A1_at	LOC_Os07g22910	2.43814	F-box domain containing protein
84	Os.53238.1.S1_at	LOC_Os07g23900	-3.85526	F-box domain containing protein, expressed
85	Os.38434.1.A1_at	LOC_Os07g32380	-10.3977	protein phosphatase 2C isoform epsilon
86	OsAffx.10327.1.S1_at	LOC_Os07g36370	-2.29812	F-box domain containing protein
87	Os.51989.1.S1_at	LOC_Os07g37220	2.03478	PAP-specific phosphatase, mitochondrial precursor, putative, expressed
88	Os.26705.1.S1_at	LOC_Os07g38590	-1.66382	Carboxyl-terminal peptidase, putative, expressed
89	Os.6097.2.S1_x_at	LOC_Os07g46390	2.1796	TRAF-type zinc finger, putative, expressed
90	Os.40426.1.S1_x_at	LOC_Os08g06280	1.66812	zinc finger protein, putative, expressed
91	Os.56260.1.S1_at	LOC_Os08g09710	2.48393	F-box domain containing protein, expressed
92	Os.18985.1.S1_at	LOC_Os08g09760	2.03467	F-box domain containing protein, expressed
93	Os.55131.1.S1_at	LOC_Os08g24190	4.07922	F-box domain containing protein, expressed
94	Os.27350.1.A1_at	LOC_Os08g26270	-1.84918	F-box domain containing protein
95	OsAffx.32287.1.A1_at	LOC_Os08g35420	-1.8339	Photosystem Q, putative, expressed
96	OsAffx.6040.1.S1_at	LOC_Os08g35870	1.64076	F-box domain containing protein
97	Os.6649.1.S1_at	LOC_Os08g42170	1.61236	Zinc transporter 2 precursor
98	OsAffx.32331.1.S1_x_at	LOC_Os09g07910	-1.61396	DNA-directed RNA polymerase alpha chain, putative
99	Os.39694.1.A1_x_at	LOC_Os09g08430	-1.7638	60S ribosomal protein L17
100	Os.50006.1.S2_at	LOC_Os09g31090	-1.7002	HECT-domain family protein, expressed
101	Os.46060.1.S1_at	LOC_Os10g03600	4.21602	F-box domain containing protein, expressed
102	Os.46460.1.S1_at	LOC_Os10g04610	1.91698	F-box domain containing protein, expressed
103	Os.46873.1.S1_a_at	LOC_Os10g04700	2.98865	F-box domain containing protein
104	Os.40388.1.S1_at	LOC_Os10g05290	3.79768	tRNA/rRNA methyltransferase
105	Os.38368.1.S1_s_at	LOC_Os10g09200	1.75525	Zinc finger, C3HC4 type family protein
106	Os.46848.1.S1_at	LOC_Os10g10980	1.76431	F-box domain containing protein, expressed
107	Os.3300.1.S1_s_at	LOC_Os10g16440	-4.70212	CUE domain containing protein, expressed
108	OsAffx.32233.1.S1_x_at	LOC_Os10g21280	-1.87671	Ribulose bisphosphate carboxylase large chain precursor, putative, expressed
109	Os.26596.1.S1_s_at	LOC_Os10g21340	-2.10248	NAD, putative
110	Os.46899.1.S1_at	LOC_Os10g35240	1.77807	Rf1 protein, mitochondrial precursor
111	Os.46127.1.S1_at	LOC_Os10g35260	2.35451	Rf1 protein, mitochondrial precursor, putative
112	Os.9251.2.S1_at	LOC_Os10g35960	2.60022	NAD-dependent malic enzyme 59 kDa isoform, mitochondrial precurso protein transporter,putative, expressed
113	OsAffx.7986.1.S1_at	LOC_Os10g36210	2.35832	Valyl-tRNA synthetase, putative
114	Os.2759.1.S1_s_at	LOC_Os10g42299	1.93144	mitochondrial carnitine acylcarnitine carrier-like protein
115	OsAffx.30783.1.S1_at	LOC_Os11g02530	2.0273	WRKY DNA binding domain containing protein
116	OsAffx.30784.1.S1_at	LOC_Os11g02540	3.01112	WRKY DNA binding domain containing protein
117	Os.55611.1.S1_s_at	LOC_Os11g05660	2.00643	F-box domain containing protein, expressed
118	OsAffx.18866.1.S1_at	LOC_Os11g15520	-1.98379	Subtilase family protein, expressed
119	Os.27445.1.S1_at	LOC_Os11g17290	5.50808	Ulp1 protease family, C-terminal catalytic domain containing protein
120	Os.11385.1.S1_a_at	LOC_Os11g34270	-2.98463	Ubiquitin carboxyl-terminal hydrolase family protein, expressed
121	Os.7690.1.S1_at	LOC_Os11g34720	-3.05089	Ser/Thr protein phosphatase family protein, expressed
122	Os.9098.1.S1_at	LOC_Os11g34820	3.83928	Zinc knuckle family protein, expressed
123	Os.54585.1.S1_at	LOC_Os11g37060	3.30762	F-box domain containing protein
124	Os.25811.1.S1_at	LOC_Os12g03880	-1.67466	60S acidic ribosomal protein P0, putative, expressed
125	OsAffx.32315.1.A1_at	LOC_Os12g10590	-1.94043	ATP-dependent Clp protease proteolytic subunit, putative, expressed
126	Os.55823.1.S1_at	LOC_Os12g24490	1.93816	Zinc finger, C3HC4 type family protein, expressed
127	Os.26889.1.S1_at	LOC_Os12g28137	5.62888	cell Division Protein AAA ATPase family
128	Os.38162.1.S1_at	LOC_Os12g31880	3.01989	Eukaryotic translation initiation factor 5B
129	OsAffx.32194.1.A1_at	LOC_Os12g34010	-2.43345	Cytochrome c biosynthesis ccmC-like mitochondrial protein, putative
130	Os.24387.1.A1_s_at	LOC_Os12g37110	-2.68388	F-box domain containing protein, expressed
131	Os.50368.1.S1_at	LOC_Os12g39520	-1.68133	F-box domain containing protein, expressed
132	Os.9360.1.S1_at	LOC_Os12g40300	-1.90254	Skp1 family, dimerisation domain containing protein, expressed
133	Os.52551.1.S1_at	LOC_Os12g42210	1.83565	Protease Do-like 5, chloroplast precursor
134	OsAffx.32311.1.S1_x_at	LOC_Osp1g00560	-2.46238	ribosomal protein L33
135	OsAffx.32312.1.S1_at	LOC_Osp1g00570	-3.34907	ribosomal protein S18
136	OsAffx.32222.1.A1_at	LOC_Osp1g00870	-2.60885	ribosomal protein S15
137	Os.48034.1.A1_at	LOC_Osp1g00890	-2.04362	ribosomal protein L32

## Sheet: 3. Cell organization etc.
Group 3: cell organization and DNA structure and synthesis
S.No.	Locus ID		Log Fold Change	Description
1	Os.15759.1.S1_at	LOC_Os03g08640	-1.84509	Origin recognition complex subunit 2, putative, expressed
2	OsAffx.26230.1.S1_at	LOC_Os04g29550	2.32498	Ripening-related protein, putative, expressed
3	Os.8259.1.S1_at	LOC_Os05g31760	1.71393	Annexin family protein, expressed
4	Os.46323.1.S1_at	LOC_Os05g49250	1.82089	HhH-GPD superfamily base excision DNA repair protein
5	Os.15957.1.S1_at	LOC_Os06g11800	2.66735	Annexin-like protein RJ4, putative, expressed
6	Os.52801.1.S1_at	LOC_Os07g30240	1.95261	MutS family domain IV containing protein
7	Os.51015.1.S1_at	LOC_Os07g34830	2.41973	ankyrin repeat family protein, putative, expressed
8	Os.14258.1.S1_at	LOC_Os08g33082	3.77046	DNA-repair protein complementing XP-C cells
9	Os.46749.1.S1_x_at	LOC_Os09g27990	2.17726	Annexin family protein, expressed
10	OsAffx.30872.1.S1_s_at	LOC_Os11g08020	-4.16453	ankyrin repeat family protein, putative, expressed
11	OsAffx.7183.1.S1_s_at	LOC_Os11g24140	2.23203	Plastocyanin-like domain containing protein, expressed

## Sheet: 4. Secondary metabolism etc.
Group 4: Phenylpropanoid pathway and Secondary metabolism
S.No.	Locus ID		Log Fold Change	Description
1	Os.32222.1.S1_at	LOC_Os01g20950	-2.33601	Sulfotransferase domain containing protein, expressed
2	Os.26146.1.S1_at	LOC_Os02g36140	-1.60105	Terpene synthase family, metal binding domain containing protein, expressed
3	Os.10930.1.S1_at	LOC_Os02g41670	2.19351	Phenylalanine ammonia-lyase, putative, expressed
4	Os.25687.1.S1_at	LOC_Os02g41680	1.93231	Phenylalanine ammonia-lyase, putative, expressed
5	Os.17584.1.S1_at	LOC_Os02g56860	-2.29008	Chalcone and stilbene synthases, C-terminal domain containing protein, expressed
6	Os.6542.1.S1_at	LOC_Os03g08630	-1.6827	dihydrokaempferol 4-reductase, putative, expressed
7	Os.26852.1.A1_at	LOC_Os03g22634	2.34154	terpene synthase 7
8	OsAffx.32219.1.A1_x_at	LOC_Os03g24640	-3.12808	terpene synthase 7, putative
9	Os.16233.1.S1_a_at	LOC_Os04g09900	-1.62644	Terpene synthase, N-terminal domain containing protein, expressed
10	Os.50352.1.S1_at	LOC_Os04g14690	2.24547	Flavin-binding monooxygenase-like family protein
11	Os.51227.1.S1_s_at	LOC_Os04g27790	1.81699	Terpene synthase family, metal binding domain containing protein
12	Os.52536.1.S1_at	LOC_Os04g43800	1.69117	Phenylalanine ammonia-lyase, putative, expressed
13	Os.15299.1.S1_at	LOC_Os06g08580	-1.91203	Transferase family protein, expressed
14	Os.56006.1.S1_at	LOC_Os06g08610	4.30134	Transferase family protein, expressed
15	Os.11831.1.S1_at	LOC_Os06g13560	2.73456	SAM dependent carboxyl methyltransferase family protein
16	Os.14895.1.S1_at	LOC_Os06g35560	2.50371	Reticuline oxidase precursor, putative, expressed
17	OsAffx.15908.3.S1_at	LOC_Os06g43384	-1.88467	cytochrome P450 71D10
18	Os.32504.2.S1_at	LOC_Os07g02100	1.88696	Flavin-binding monooxygenase-like family protein, expressed
19	Os.14616.1.S1_at	LOC_Os07g34260	2.14233	Chalcone and stilbene synthases, N-terminal domain containing protein
20	Os.12089.1.S1_at	LOC_Os07g40986	2.56177	dihydroflavonol-4-reductase
21	Os.57569.2.A1_s_at	LOC_Os08g04500	4.28873	Terpene synthase family, metal binding domain containing protein
22	Os.11202.1.S1_at	LOC_Os08g06100	1.73533	Caffeic acid 3-O-methyltransferase, putative, expressed
23	Os.32498.1.S1_at	LOC_Os08g06170	2.37599	Reticuline oxidase precursor, putative, expressed
24	Os.26820.1.A1_s_at	LOC_Os08g07080	4.59984	Terpene synthase family, metal binding domain containing protrin
25	Os.26849.1.S1_at	LOC_Os08g07100	1.7038	Terpene synthase, N-terminal domain containing protein, expressed
26	Os.53458.1.S1_at	LOC_Os09g17560	6.3641	O-methyltransferase family protein, expressed
27	Os.6862.2.A1_at	LOC_Os09g23550	1.60894	mannitol dehydrogenase
28	Os.48879.1.S1_at	LOC_Os09g31502	2.18474	dihydroflavonol-4-reductase
29	Os.46511.1.S1_at	LOC_Os10g02840	4.78194	O-methyltransferase family protein, expressed
30	Os.7507.1.S1_at	LOC_Os10g02880	2.38829	O-methyltransferase family protein, expressed
31	Os.46450.1.S1_at	LOC_Os10g34930	2.93877	secretory protein, putative, expressed
32	Os.37295.1.S1_at	LOC_Os11g02440	2.68792	Chalcone-flavanone isomerase family protein, expressed
33	Os.55746.1.S1_at	LOC_Os11g28530	3.48343	Terpene synthase family, metal binding domain containing protein
34	Os.6354.1.S1_s_at	LOC_Os12g02370	2.34101	Chalcone-flavanone isomerase family protein
35	Os.21280.1.S1_at	LOC_Os12g25490	3.45631	O-methyltransferase ZRP4, putative, expressed
36	Os.52173.1.S1_at	LOC_Os12g27254	6.72667	3-N-debenzoyl-2-deoxytaxol N-benzoyltransferase
37	Os.27728.1.S1_at	LOC_Os12g33610	5.16452	Phenylalanine ammonia-lyase

## Sheet: 5. Defense & stress related
Group 5: Defense and stress related genes
S.No.	Locus ID		Log Fold Change	Description
1	Os.26910.1.A1_at	AB462325	6.11794	Pikm2-TS mRNA for NBS-LRR class disease resistance protein
2	Os.32459.2.S1_x_at	LOC_Os01g03310	2.01882	Bowman-Birk type bran trypsin inhibitor precursor
3	Os.12713.1.S2_a_at	LOC_Os01g03320	5.1259	Bowman-Birk type bran trypsin inhibitor precursor
4	Os.19472.1.S1_at	LOC_Os01g03330	-2.92064	Bowman-Birk type bran trypsin inhibitor precursor, putative, expressed
5	Os.4653.1.S1_at	LOC_Os01g03340	-4.76377	Bowman-Birk type bran trypsin inhibitor precursor, putative, expressed
6	Os.37729.1.S1_s_at	LOC_Os01g03360	-1.75445	Bowman-Birk type bran trypsin inhibitor precursor, putative, expressed
7	Os.962.1.S1_at	LOC_Os01g03490	-1.93424	heavy metal-associated domain containing protein, expressed
8	Os.46398.1.S1_s_at	LOC_Os01g05650	2.03136	Metallothionein-like protein type 2
9	Os.519.1.S1_at	LOC_Os01g08860	2.91271	17.5 kDa class II heat shock protein, putative, expressed
10	Os.12851.1.S1_at	LOC_Os01g14670	1.81479	Nectarin-1 precursor, putative, expressed
11	Os.418.1.S1_at	LOC_Os01g28450	7.02211	Pathogenesis-related protein PRB1-3 precursor
12	Os.13965.1.S1_at	LOC_Os01g28500	3.27457	Pathogenesis-related protein PRMS precursor
13	Os.40423.1.S1_at	LOC_Os01g41780	3.69969	Leucine Rich Repeat family protein, expressed
14	Os.6763.1.S1_x_at	LOC_Os01g48710	1.60741	heavy metal-associated domain containing protein, expressed
15	Os.47363.1.A1_at	LOC_Os01g70080	-3.59032	NB-ARC domain containing protein, expressed
16	OsAffx.23995.1.S1_at	LOC_Os01g71106	3.88227	NBS-LRR disease resistance protein
17	Os.20313.1.S1_s_at	LOC_Os01g72290	-1.8229	Germin-like protein subfamily 2 member 4 precursor, putative, expressed
18	Os.12410.3.S1_s_at	LOC_Os01g74300	2.66843	Metallothionein family protein, expressed
19	OsAffx.32227.1.A1_at	LOC_Os02g06200	-2.07863	Leucine Rich Repeat family protein, expressed
20	OsAffx.11915.1.S1_at	LOC_Os02g06210	-2.16128	Leucine Rich Repeat family protein, expressed
21	Os.8044.1.S1_at	LOC_Os02g11110	5.97706	Flavonol-3-O-glycoside-7-O-glucosyltransferase 1
22	Os.11250.1.S1_at	LOC_Os02g13800	-1.85164	HSF-type DNA-binding domain containing protein, expressed
23	Os.53610.1.S1_at	LOC_Os02g16270	2.55557	NB-ARC domain containing protein, expressed
24	OsAffx.2801.1.S1_at	LOC_Os02g30150	-1.95777	NB-ARC domain containing protein, expressed
25	Os.23778.1.S1_at	LOC_Os02g32590	-1.71797	heat stress transcription factor A3, putative, expressed
26	Os.49329.1.S1_at	LOC_Os02g35490	2.52239	MLO-like protein 1, putative, expressed
27	OsAffx.24613.1.S1_at	LOC_Os02g37320	3.73972	heavy metal-associated domain containing protein, expressed
28	OsAffx.2891.1.S1_s_at	LOC_Os02g37330	2.29886	heavy metal-associated domain containing protein, expressed
29	OsAffx.2900.1.S1_at	LOC_Os02g37700	2.10804	Lecithin:cholesterol acyltransferase family protein, expressed
30	Os.11368.1.S1_at	LOC_Os02g37760	8.81806	lecithine cholesterol acyltransferase
31	Os.51991.1.S1_at	LOC_Os02g38392	2.3034	NBS-LRR disease resistance protein
32	Os.8165.1.S1_at	LOC_Os02g51710	1.8476	wound/stress protein, putative, expressed
33	Os.55392.1.S1_at	LOC_Os02g57350	5.12559	heavy metal-associated domain containing protein, expressed
34	Os.33603.1.S1_at	LOC_Os03g03500	4.46517	heavy metal-associated domain containing protein, expressed
35	Os.1191.1.S1_at	LOC_Os03g04060	3.19121	Basic endochitinase precursor, putative, expressed
36	Os.32714.1.S1_at	LOC_Os03g17870	-2.46889	Metallothionein-like protein 1, putative, expressed
37	Os.11313.1.S1_at	LOC_Os03g18850	3.37876	Pathogenesis-related protein 1, putative, expressed
38	Os.9710.1.S1_at	LOC_Os03g26820	1.75133	Protease inhibitor/seed storage/LTP family protein, expressed
39	Os.51172.1.S1_x_at	LOC_Os03g30470	2.16119	Basic endochitinase 2 precursor
40	Os.55781.1.S1_at	LOC_Os03g38330	1.78207	NB-ARC domain containing protein, expressed
41	Os.37674.1.S1_s_at	LOC_Os03g42350	-1.68758	TPR Domain containing protein, expressed
42	OsAffx.13360.1.S1_at	LOC_Os03g45280	-1.7737	Dehydrin family protein, expressed
43	Os.28036.1.S1_x_at	LOC_Os03g45340	-2.17758	Hsp20/alpha crystallin family protein, expressed
44	Os.50969.1.S1_at	LOC_Os03g46150	-3.07271	Protease inhibitor/seed storage/LTP family protein, expressed
45	OsAffx.22672.1.S1_at	LOC_Os03g47650	-2.30384	TPR Domain containing protein, expressed
46	OsAffx.3569.1.S1_x_at	LOC_Os03g50960	-1.61051	Protease inhibitor/seed storage/LTP family protein, expressed
47	Os.11039.3.S1_at	LOC_Os04g01740	-1.60489	Heat shock protein 82, putative, expressed
48	OsAffx.3768.1.S1_at	LOC_Os04g11780	-2.02846	resistance protein LR10, putative
49	Os.49917.1.S1_at	LOC_Os04g28210	1.91752	Leucine Rich Repeat family protein, expressed
50	Os.12387.1.S1_at	LOC_Os04g39150	-2.0883	Pathogenesis-related protein Bet v I family protein, expressed
51	Os.7991.1.S1_at	LOC_Os04g41620	5.05043	Endochitinase A precursor, putative, expressed
52	Os.57563.1.S1_s_at	LOC_Os04g53160	-2.83948	NB-ARC domain containing protein, expressed
53	OsAffx.14412.2.S1_s_at	LOC_Os04g54240	2.18192	wound induced protein, putative, expressed
54	Os.12266.1.S1_at	LOC_Os05g06780	1.67608	protease inhibitor/seed storage/lipid transfer protein
55	Os.53670.1.S1_at	LOC_Os05g15880	-1.59147	Xylanase inhibitor protein 2 precursor, putative, expressed
56	Os.10636.1.A1_at	LOC_Os06g06470	7.45907	heat shock protein STI
57	OsAffx.4776.1.S1_s_at	LOC_Os06g09090	1.59375	Ligand-gated ion channel family protein
58	Os.17322.1.S1_at	LOC_Os06g16300	1.91931	Leucine Rich Repeat family protein, expressed
59	Os.50906.1.S1_at	LOC_Os06g17970	4.32169	NBS-LRR disease resistance protein
60	Os.48061.1.A1_x_at	LOC_Os06g18670	3.15527	Flavonol 3-O-glucosyltransferase 5, putative, expressed
61	OsAffx.27815.1.S1_s_at	LOC_Os06g24990	-6.81075	Xylanase inhibitor protein 1 precursor, putative, expressed
62	OsAffx.27816.1.S1_at	LOC_Os06g25010	-3.30896	Xylanase inhibitor protein 1 precursor, putative, expressed
63	Os.8655.1.S1_at	LOC_Os06g31960	-1.58623	Plant thionin family protein, expressed
64	Os.10570.1.S1_at	LOC_Os06g35960	-1.87679	HSF-type DNA-binding domain containing protein, expressed
65	Os.12667.1.S1_at	LOC_Os06g38970	3.39227	Leucine Rich Repeat family protein, expressed
66	Os.50308.1.S1_at	LOC_Os06g41660	2.22435	NB-ARC domain containing protein, expressed
67	OsAffx.28049.1.S1_at	LOC_Os06g41670	2.25797	NB-ARC domain containing protein, expressed
68	Os.49229.1.S1_at	LOC_Os06g49360	2.3943	NB-ARC domain containing protein, expressed
69	Os.47906.1.A1_at	LOC_Os06g49770	-2.37321	Protease inhibitor/seed storage/LTP family protein, expressed
70	Os.6815.1.S1_at	LOC_Os06g50060	2.00605	Ras-related protein ARA-2, putative, expressed
71	Os.22000.1.S1_at	LOC_Os06g51060	2.33139	Basic endochitinase 1 precursor, putative, expressed
72	Os.14539.1.S1_at	LOC_Os07g01600	-3.03804	Dirigent-like protein, expressed
73	OsAffx.21073.1.S1_at	LOC_Os07g02620	-1.66047	NB-ARC domain containing protein
74	Os.10506.1.S1_at	LOC_Os07g17220	4.37052	Leucine Rich Repeat family protein, expressed
75	Os.20183.1.S1_at	LOC_Os07g19320	2.65945	NB-ARC domain containing protein
76	Os.6645.1.S1_at	LOC_Os07g25050	-1.8188	thionin-like peptide, putative, expressed
77	Os.49914.2.S1_x_at	LOC_Os07g33730	1.91121	NB-ARC domain containing protein, expressed
78	OsAffx.5518.1.S1_at	LOC_Os07g33740	2.33433	NB-ARC domain containing protein, expressed
79	Os.12381.1.S1_x_at	LOC_Os07g44250	4.4178	Dirigent-like protein, expressed
80	Os.9828.1.S1_at	LOC_Os07g44920	3.95333	Dirigent-like protein
81	Os.34960.1.S1_at	LOC_Os07g49114	2.88649	wound-induced protein WI12 containing protein
82	Os.2210.1.S1_at	LOC_Os08g08970	-1.64632	Germin-like protein subfamily 1 member 7 precursor, putative, expressed
83	Os.23557.1.A1_at	LOC_Os08g09040	2.94863	Germin-like protein subfamily 1 member 11 precursor
84	Os.2320.1.S1_at	LOC_Os08g09080	5.25768	Germin-like protein subfamily 1 member 11 precursor
85	Os.27483.1.S1_at	LOC_Os08g13440	5.11753	Germin-like protein subfamily 1 member 7 precursor
86	Os.55488.1.S1_at	LOC_Os08g28790	4.2038	Dirigent-like protein, expressed
87	Os.3380.1.S1_at	LOC_Os08g35760	-2.16884	Auxin-binding protein ABP20 precursor, putative, expressed
88	OsAffx.17422.1.S1_at	LOC_Os08g39590	-2.0394	Leucine Rich Repeat family protein, expressed
89	OsAffx.29608.3.S1_at	LOC_Os08g40330	4.82996	Sulfotransferase domain containing protein
90	Os.4681.1.S1_at	LOC_Os08g40690	-2.13422	Xylanase inhibitor protein 1 precursor, putative, expressed
91	Os.49225.1.S2_at	LOC_Os08g42700	-3.50344	NB-ARC domain containing protein, expressed
92	Os.54706.1.S1_at	LOC_Os08g42760	3.7174	Bicoid-interacting protein 3 containing protein, expressed
93	Os.35095.1.S1_at	LOC_Os09g10940	1.83869	ras-related protein RGP1
94	Os.52217.1.S1_at	LOC_Os09g14410	3.3518	NB-ARC domain containing protein, expressed
95	Os.9606.1.A1_s_at	LOC_Os09g15850	-1.59371	Leucine Rich Repeat family protein, expressed
96	Os.49560.1.S2_at	LOC_Os09g20030	1.89426	NB-ARC domain containing protein, expressed
97	Os.49413.1.A1_x_at	LOC_Os09g34150	2.71386	NB-ARC domain containing protein, expressed
98	OsAffx.18131.3.S1_at	LOC_Os10g04570	-2.46348	NB-ARC domain containing protein
99	Os.46731.2.S1_at	LOC_Os10g04674	3.2236	disease resistance protein RPM1
100	Os.46464.1.S1_a_at	LOC_Os10g33790	1.7751	DnaJ domain containing protein, expressed
101	Os.46510.1.S1_at	LOC_Os10g36270	2.02242	Leucine Rich Repeat family protein, expressed
102	Os.12222.1.S1_a_at	LOC_Os10g37880	2.33804	oxidoreductase, 2OG-Fe oxygenase family protein, expressed
103	Os.3415.1.S1_at	LOC_Os10g39680	3.65348	Acidic 27 kDa endochitinase precursor, putative, expressed
104	Os.26482.1.S1_at	LOC_Os10g40420	-3.04634	Protease inhibitor/seed storage/LTP family protein, expressed
105	Os.11604.1.S1_at	LOC_Os10g42190	3.94611	Leucine Rich Repeat family protein, expressed
106	Os.38152.1.S1_at	LOC_Os10g42780	2.81203	LrgB-like family protein, expressed
107	Os.9178.1.S1_at	LOC_Os11g07670	1.8585	Dirigent-like protein, expressed
108	Os.50870.2.S1_at	LOC_Os11g10550	1.89041	Leucine Rich Repeat family protein, expressed
109	Os.20102.1.S1_s_at	LOC_Os11g11940	4.213	NB-ARC domain containing protein, expressed
110	OsAffx.30939.2.S1_s_at	LOC_Os11g11960	3.50736	NBS-LRR type disease resistance protein, putative, expressed
111	Os.19028.1.S1_at	LOC_Os11g13410	4.3725	NB-ARC domain containing protein, expressed
112	Os.54561.1.S1_at	LOC_Os11g14110	1.73069	Leucine Rich Repeat family protein, expressed
113	Os.17356.1.A1_a_at	LOC_Os11g15060	-2.8753	SAM dependent carboxyl methyltransferase family protein
114	OsAffx.18875.1.S1_at	LOC_Os11g15700	2.8122	NB-ARC domain containing protein, expressed
115	Os.51718.1.S1_at	LOC_Os11g26780	-2.35535	Dehydrin RAB 16B, putative, expressed
116	Os.12633.1.S1_at	LOC_Os11g26790	-1.86996	Dehydrin family protein, expressed
117	Os.6653.1.S1_at	LOC_Os11g29420	2.30465	Protease inhibitor/seed storage/LTP family protein
118	OsAffx.31214.1.S1_at	LOC_Os11g29970	-1.78974	NB-ARC domain containing protein, expressed
119	Os.51985.1.S1_at	LOC_Os11g37050	2.22206	Leucine Rich Repeat family protein
120	Os.20289.1.S1_at	LOC_Os11g37960	1.99428	Barwin, putative, expressed
121	Os.18814.1.S1_at	LOC_Os11g38580	-2.45676	Leucine Rich Repeat family protein, expressed
122	Os.49419.1.S1_at	LOC_Os11g39320	3.51414	NB-ARC domain containing protein
123	Os.52240.1.S1_at	LOC_Os11g39330	-2.30055	NB-ARC domain containing protein
124	OsAffx.7371.1.S1_at	LOC_Os11g41210	-2.57292	disease resistance protein RPM1 homolog, putative, expressed
125	Os.26992.1.S1_at	LOC_Os11g42040	-4.56361	NB-ARC domain containing protein, expressed
126	Os.49931.1.S1_at	LOC_Os11g43250	-2.47263	Leucine Rich Repeat family protein, expressed
127	Os.4123.1.S1_s_at	LOC_Os11g45090	-2.94241	NB-ARC domain containing protein
128	Os.50411.2.S1_at	LOC_Os11g45750	3.05135	NB-ARC domain containing protein, expressed
129	Os.172.1.S1_a_at	LOC_Os11g47500	-2.87697	Xylanase inhibitor protein 1 precursor, putative, expressed
130	Os.50916.1.S1_at	LOC_Os12g04140	1.65354	cell death associated protein
131	OsAffx.32234.1.S1_x_at	LOC_Os12g09710	-2.77414	NB-ARC domain containing protein pressed
132	Os.27538.1.S1_at	LOC_Os12g17430	-2.90306	NB-ARC domain containing protein, expressed
133	Os.52152.1.S1_at	LOC_Os12g17490	1.9072	NB-ARC domain containing protein
134	Os.33173.1.S1_at	LOC_Os12g28100	2.9977	NB-ARC domain containing protein, expressed
135	OsAffx.19878.1.S1_at	LOC_Os12g28880	1.58931	Protease inhibitor/seed storage/LTP family protein
136	Os.38756.1.S1_s_at	LOC_Os12g33160	9.04918	NB-ARC domain containing protein, expressed
137	Os.49486.1.S1_at	LOC_Os12g36670	1.89889	Leucine Rich Repeat family protein, expressed
138	Os.28429.2.S1_x_at	LOC_Os12g36720	5.31541	NB-ARC domain containing protein
139	Os.28429.3.S1_x_at	LOC_Os12g36720	-2.17792	NB-ARC domain containing protein, expressed
140	Os.52605.1.S1_at	LOC_Os12g38120	-1.75217	Thaumatin family protein, expressed
141	Os.6116.1.S1_at	LOC_Os12g38150	-4.64004	thaumatin-like cytokinin-binding protein, putative, expressed
142	Os.17108.1.S1_at	LOC_Os12g38170	2.57783	Pathogenesis-related protein 5 precursor, putative, expressed
143	Os.37783.1.S1_a_at	LOC_Os12g38300	1.68825	Metallothionein-like protein 1, putative, expressed
144	Os.6867.1.S1_x_at	LOC_Os12g43410	5.95123	Thaumatin-like protein precursor
145	OsAffx.32171.3.S1_at	LOC_Os12g43490	2.50893	Alpha-amylase/trypsin inhibitor, putative, expressed

## Sheet: 6. Hormone signaling
Group 6: Genes implicated in hormone signaling
S.No.	Locus ID		Log Fold Change	Description
1	Os.12501.1.S1_at	LOC_Os01g55940	-2.14031	indole-3-acetic acid-amido synthetase GH3.1, putative, expressed
2	OsAffx.11989.2.S1_s_at	LOC_Os02g11700	3.15608	Cytokinin-O-glucosyltransferase 1
3	Os.30608.3.S1_at	LOC_Os02g41954	2.13507	gibberellin 2-beta-dioxygenase 7
4	Os.18839.1.S1_at	LOC_Os02g51910	-1.66083	Cytokinin-O-glucosyltransferase 2, putative, expressed
5	Os.53614.1.S1_at	LOC_Os02g51930	-1.672	Cytokinin-O-glucosyltransferase 2, putative, expressed
6	Os.54944.1.S1_at	LOC_Os02g52670	-1.62692	AP2 domain containing protein, expressed
7	Os.27673.1.S1_at	LOC_Os03g14730	2.56363	esterase, putative, expressed
8	Os.4780.1.S1_at	LOC_Os03g55290	-2.33425	Gibberellin-regulated protein 2 precursor, putative, expressed
9	Os.14079.1.S1_at	LOC_Os03g58300	1.58789	Indole-3-glycerol phosphate lyase, chloroplast precursor
10	OsAffx.9699.2.A1_at	LOC_Os03g58300	-2.69705	Indole-3-glycerol phosphate lyase, chloroplast precursor, putative, expressed
11	Os.14583.1.S1_at	LOC_Os04g12980	3.46987	Indole-3-acetate beta-glucosyltransferase
12	Os.52956.1.S1_at	LOC_Os04g20400	2.04792	Cytokinin-O-glucosyltransferase 1
13	Os.15942.1.S1_s_at	LOC_Os04g34600	2.25802	ABA/WDS induced protein, expressed
14	Os.46435.1.S1_s_at	LOC_Os04g39110	-3.31397	Gibberellin regulated protein, expressed
15	Os.54940.1.S1_at	LOC_Os04g44150	1.84398	oxidoreductase, 2OG-Fe oxygenase family protein, expressed
16	Os.28129.1.S1_at	LOC_Os05g42040	3.06644	Cytokinin-O-glucosyltransferase 1, putative, expressed
17	Os.51835.1.S1_a_at	LOC_Os05g48700	-1.91819	oxidoreductase, 2OG-Fe oxygenase family protein, expressed
18	OsAffx.15407.1.S1_at	LOC_Os06g13390	1.73761	SAM dependent carboxyl methyltransferase family protein
19	Os.26709.1.S1_at	LOC_Os06g21820	4.71567	SAM dependent carboxyl methyltransferase family protein
20	Os.53276.1.S1_at	LOC_Os06g37224	-1.67057	ent-kaurene oxidase, putative, expressed
21	Os.51150.1.S1_at	LOC_Os06g40150	-1.83224	AP2 domain-containing transcription factor family protein, putative, expressed
22	Os.57142.1.S1_at	LOC_Os06g45970	1.74248	Auxin responsive protein, expressed
23	Os.29093.1.S1_at	LOC_Os07g14600	3.28691	Peptidase family M20/M25/M40 containing protein, expressed
24	Os.11833.1.S1_at	LOC_Os07g14610	4.69435	Peptidase family M20/M25/M40 containing protein, expressed
25	Os.48981.1.S1_at	LOC_Os07g40240	-1.77051	snakin-1, putative, expressed
26	Os.28558.1.S1_at	LOC_Os07g44890	7.16154	serine hydrolase, putative, expressed
27	Os.27021.1.S1_at	LOC_Os07g47040	-2.4848	Phosphoenolpyruvate carboxylase, housekeeping isozyme
28	Os.54927.1.S1_at	LOC_Os08g44590	1.58918	oxidoreductase, 2OG-Fe oxygenase family protein, expressed
29	Os.12201.2.S1_at	LOC_Os09g27820	-3.47647	1-aminocyclopropane-1-carboxylate oxidase 1, putative, expressed
30	Os.52987.1.S1_at	LOC_Os09g28620	1.6395	esterase, putative, expressed
31	Os.9840.1.S1_at	LOC_Os10g17489	2.89617	cytokinin-O-glucosyltransferase 2
32	Os.25230.2.A1_at	LOC_Os10g18480	-3.64937	Indole-3-acetate beta-glucosyltransferase, putative
33	Os.28435.5.S1_at	LOC_Os10g40934	2.53647	flavonol synthase urso protein transporter
34	Os.12282.1.S1_a_at	LOC_Os11g08569	1.99146	cycloartenol synthase
35	Os.27506.1.A1_at	LOC_Os11g15340	4.32449	Jasmonate O-methyltransferase, putative, expressed
36	Os.23471.2.S1_at	LOC_Os11g18366	5.78861	cycloartenol synthase
37	Os.5943.1.S1_at	LOC_Os12g04150	1.6926	gibberellin receptor GID1L2

## Sheet: 7. Cell signaling
Group 7: Genes involved in cell signaling
S.No.	Locus ID		Log Fold Change	Description
1	OsAffx.23090.2.S1_x_at	LOC_Os01g02440	1.60044	Ser/Thr receptor-like kinase, putative
2	Os.15043.1.S1_at	LOC_Os01g02560	4.51397	Ser/Thr receptor-like kinase, putative, expressed
3	Os.35772.3.S1_x_at	LOC_Os01g02760	3.14495	receptor-like kinase
4	Os.45516.1.S1_at	LOC_Os01g02780	5.303	TAK33, putative, expressed
5	Os.35772.1.S1_at	LOC_Os01g02830	3.40297	receptor-like kinase ARK1AS, putative, expressed
6	Os.1411.1.S1_at	LOC_Os01g10890	1.778	CBL-interacting serine/threonine-protein kinase 15, putative, expressed
7	Os.32943.1.S1_at	LOC_Os01g12660	1.69589	AAA-type ATPase family protein, putative, expressed
8	Os.7017.1.S1_at	LOC_Os01g26280	2.67065	wall-associated kinase 3, putative, expressed
9	Os.6325.1.A1_at	LOC_Os01g39770	1.90976	Calcineurin B-like protein 10, putative, expressed
10	Os.45999.1.S1_x_at	LOC_Os01g39770	-2.58674	Calcineurin B-like protein 10, putative, expressed
11	Os.11986.3.S1_at	LOC_Os01g49580	4.40328	receptor serine/threonine kinase PR5K
12	OsAffx.11559.1.S1_at	LOC_Os01g51420	-2.29351	Calcineurin B-like protein 10, putative, expressed
13	Os.16488.1.S1_at	LOC_Os01g54080	-1.6846	ATP binding protein
14	OsAffx.32330.1.S1_x_at	LOC_Os01g57940	-2.38934	Serine/threonine-protein kinase RLCKVII, putative, expressed
15	Os.2216.1.S1_at	LOC_Os01g59530	2.01106	Calmodulin, putative, expressed
16	Os.27382.2.S1_at	LOC_Os02g02120	3.44131	wall-associated kinase 3, putative, expressed
17	OsAffx.24328.1.S1_at	LOC_Os02g19530	-1.58911	lectin receptor kinase 7, putative
18	Os.26938.1.A1_at	LOC_Os02g42150	2.32365	Calcium binding EGF domain containing protein, expressed
19	Os.21870.1.S1_at	LOC_Os02g45750	-1.8979	Protein kinase domain containing protein, expressed
20	Os.17794.1.S1_at	LOC_Os03g03410	-1.66479	Protein kinase domain containing protein, expressed
21	Os.43916.1.S1_at	LOC_Os03g12520	1.8286	Protein kinase domain containing protein, expressed
22	Os.32832.1.S1_a_at	LOC_Os03g61010	-1.58941	TPR-containing protein kinase, putative, expressed
23	Os.53673.1.S1_at	LOC_Os04g01310	-2.62501	D-mannose binding lectin family protein, expressed
24	Os.51339.1.S1_at	LOC_Os04g22120	3.38027	Protein kinase domain containing protein, expressed
25	Os.27036.1.S1_at	LOC_Os04g24220	5.03368	Protein kinase domain containing protein, expressed
26	Os.55654.1.S1_at	LOC_Os04g24300	1.77236	Protein kinase domain containing protein, expressed
27	Os.27767.1.A1_s_at	LOC_Os04g29680	1.79728	Calcium binding EGF domain containing protein, expressed
28	OsAffx.32329.1.S1_x_at	LOC_Os04g30480	-2.01017	Serine/threonine-protein kinase RLCKVII, putative, expressed
29	Os.27084.2.S1_a_at	LOC_Os04g52640	2.49466	SHR5-receptor-like kinase, putative, expressed
30	Os.27043.1.A1_at	LOC_Os05g03920	-1.59459	Protein kinase domain containing protein, expressed
31	Os.50478.1.S1_at	LOC_Os05g25350	2.56499	Protein kinase domain containing protein, expressed
32	Os.53753.1.S1_at	LOC_Os05g25430	-2.13906	protein kinase family protein, putative, expressed
33	Os.54825.1.S1_at	LOC_Os05g33080	-2.77905	Protein kinase domain containing protein, expressed
34	Os.11098.1.S1_at	LOC_Os05g45030	3.22258	calcium homeostasis regulator CHoR1
35	Os.7939.1.S1_at	LOC_Os05g50750	2.20434	AAA-type ATPase family protein, putative, expressed
36	Os.8016.1.S1_a_at	LOC_Os06g05520	1.98902	Protein kinase domain containing protein, expressed
37	Os.11183.1.S1_at	LOC_Os06g18000	4.48304	Protein kinase domain containing protein, expressed
38	Os.17047.1.A1_at	LOC_Os07g18230	-3.76154	Protein kinase domain containing protein, expressed
39	OsAffx.16322.1.S1_at	LOC_Os07g18240	-4.41199	lectin protein kinase, putative, expressed
40	Os.19584.1.A1_at	LOC_Os07g35390	2.97546	Protein kinase domain containing protein, expressed
41	Os.48695.1.S1_x_at	LOC_Os07g35390	-2.20262	Protein kinase domain containing protein, expressed
42	Os.49803.1.S1_at	LOC_Os07g35690	1.72936	Protein kinase domain containing protein
43	Os.26809.1.S1_at	LOC_Os07g35700	3.69685	Protein kinase domain containing protein, expressed
44	Os.54419.1.A1_x_at	LOC_Os07g35730	2.27547	Protein kinase domain containing protein, expressed
45	Os.26903.1.S1_at	LOC_Os07g35790	2.39357	Protein kinase domain containing protein, expressed
46	Os.27650.1.S1_at	LOC_Os07g43560	6.69128	Protein kinase domain containing protein, expressed
47	Os.6898.1.S1_at	LOC_Os07g43570	5.59965	Protein kinase domain containing protein, expressed
48	Os.6360.1.S1_at	LOC_Os08g02996	4.09998	lectin-like receptor kinase 1
49	Os.50872.1.S1_at	LOC_Os08g03020	1.6944	Legume lectins beta domain containing protein, expressed
50	Os.27804.1.S1_at	LOC_Os08g10310	3.52715	SHR5-receptor-like kinase, putative, expressed
51	Os.26928.1.S1_at	LOC_Os08g29020	5.56529	wall-associated kinase 2, putative, expressed
52	Os.27336.1.S1_at	LOC_Os09g03630	2.4286	Death-associated protein kinase 1, putative, expressed
53	OsAffx.6162.1.S1_s_at	LOC_Os09g03680	-6.27003	TPR Domain containing protein, expressed
54	OsAffx.17615.1.S1_at	LOC_Os09g09510	2.06818	Lectin receptor-type protein kinase, putative
55	Os.14294.1.S1_at	LOC_Os09g15480	-2.2428	Ser/Thr-rich protein T10 in DGCR region, putative, expressed
56	Os.26900.1.A1_at	LOC_Os09g16950	2.96407	lectin protein kinase, putative, expressed
57	Os.26870.1.S1_at	LOC_Os09g17630	2.44019	Receptor-like protein kinase 2, putative, expressed
58	Os.18351.2.S1_at	LOC_Os09g29170	2.24811	Protein kinase domain containing protein, expressed
59	Os.51022.1.A1_at	LOC_Os09g29520	4.63074	wall-associated kinase 3, putative, expressed
60	Os.39294.1.S1_at	LOC_Os09g29540	2.81983	Protein kinase domain containing protein
61	Os.49892.1.S1_at	LOC_Os09g29584	-1.94226	OsWAK84 - OsWAK receptor-like protein (OsWAK-RLP), expressed
62	Os.25404.1.A1_at	LOC_Os09g38850	-2.31706	wall-associated kinase-like 1, putative, expressed
63	Os.21379.1.S1_at	LOC_Os10g02360	2.36192	OsWAK98 - OsWAK receptor-like cytoplasmic kinase (OsWAK-RLCK)
64	Os.46730.1.S1_at	LOC_Os10g04730	3.91894	Protein kinase domain containing protein, expressed
65	Os.46841.1.S1_at	LOC_Os10g06560	2.24722	Protein kinase domain containing protein
66	Os.17338.1.S1_at	LOC_Os11g03820	-1.65658	D-mannose binding lectin family protein, expressed
67	Os.7268.1.S1_at	LOC_Os11g10680	-1.70708	Coatomer beta subunit, putative
68	Os.26767.1.A1_at	LOC_Os11g28104	-3.90364	protein kinase, putative, expressed
69	OsAffx.19252.1.S1_at	LOC_Os11g39420	-1.77762	Jacalin-like lectin domain containing protein
70	Os.5429.1.S1_at	LOC_Os11g40970	4.25641	receptor-like protein kinase precursor
71	Os.48711.1.A1_at	LOC_Os11g45990	4.47032	protein binding protein
72	Os.8129.1.S1_at	LOC_Os12g27520	4.891	Protein kinase AFC1, putative, expressed

## Sheet: 8. transporter
Group 8: Genes related to transporters
S.No.	Locus ID		Log Fold Change	Description
1	OsAffx.9883.1.S1_x_at	LOC_Os01g13120	1.74489	MIP family channel proteins containing protein, expressed
2	Os.23040.1.S1_at	LOC_Os01g43460	-1.76093	C4-dicarboxylate transporter/malic acid transport family protein, putative, expressed
3	Os.34952.1.S1_at	LOC_Os01g55610	1.65973	POT family protein, expressed
4	Os.42024.1.S1_at	LOC_Os01g56420	1.6544	Ctr copper transporter family protein, expressed
5	Os.36162.1.S1_at	LOC_Os01g61044	2.10605	amino acid-polyamine transporter
6	Os.35524.1.S2_at	LOC_Os01g65130	2.18821	oligopeptide transporter
7	Os.33401.1.S1_at	LOC_Os01g68510	1.84344	POT family protein, expressed
8	Os.51105.1.S1_at	LOC_Os02g01210	4.86926	amino acid transporter, putative, expressed
9	Os.10853.1.S1_at	LOC_Os02g39930	1.67637	Outer membrane lipoprotein blc precursor, putative, expressed
10	Os.52569.1.S1_at	LOC_Os02g47210	1.6996	amino acid permease family protein, putative, expressed
11	Os.9222.1.S1_at	LOC_Os02g57720	-2.67289	Aquaporin RWC3, putative, expressed
12	OsAffx.3097.1.S1_x_at	LOC_Os02g57920	1.74928	Cation transporter/ATPase, N-terminus family protein
13	Os.18597.1.S1_at	LOC_Os03g09930	2.06455	Sulfate transporter 2.1, putative, expressed
14	Os.12703.1.S1_at	LOC_Os03g10090	2.02676	mannitol transporter, putative, expressed
15	Os.27615.1.S1_at	LOC_Os03g11734	1.69453	antiporter drug transporter
16	Os.24794.1.S1_x_at	LOC_Os03g24860	1.70383	Sugar transporter family protein, expressed
17	Os.20541.1.S1_at	LOC_Os03g37840	1.85017	Potassium transporter 1, putative, expressed
18	Os.13467.1.S1_x_at	LOC_Os04g10750	1.59927	phosphate:H+ symporter family protein, expressed
19	Os.56184.1.S1_at	LOC_Os04g40410	2.72254	NAR2.2, putative, expressed
20	OsAffx.4161.1.S1_at	LOC_Os04g52900	4.78044	ABC transporter, putative, expressed
21	OsAffx.14846.1.S1_at	LOC_Os05g27304	1.79666	peptide transporter PTR2
22	Os.27159.1.S1_at	LOC_Os06g37010	2.53187	zinc transporter 4, chloroplast precursor
23	Os.14592.1.S1_at	LOC_Os06g39260	2.18694	Adenosine 3'-phospho 5'-phosphosulfate transporter 1
24	Os.57530.1.S1_at	LOC_Os06g48800	-1.68618	Cation transport protein, expressed
25	Os.35257.1.S1_at	LOC_Os07g03960	-5.67289	Hexose carrier protein HEX6, putative, expressed
26	Os.27403.1.A1_at	LOC_Os07g05640	7.00918	Sugar transporter family protein, expressed
27	Os.8775.1.S1_at	LOC_Os07g14540	-2.08991	Vesicle-associated membrane protein 724, putative, expressed
28	Os.33584.1.S1_at	LOC_Os08g01610	-5.20992	GDP-mannose transporter, putative, expressed
29	Os.18695.1.S1_at	LOC_Os08g30770	1.99078	ABC transporter family protein, putative, expressed
30	Os.6037.1.S1_at	LOC_Os09g27580	2.09461	potassium uptake protein, expressed
31	Os.8638.1.S1_at	LOC_Os10g05950	-1.60792	proline-rich protein, putative, expressed
32	Os.27138.1.S1_at	LOC_Os10g21590	-1.9502	mannitol transporter, putative, expressed
33	Os.10912.1.S1_at	LOC_Os10g22039	1.6568	protein translocase protein transporter
34	Os.7061.1.S1_at	LOC_Os10g22330	4.27741	Adapter-related protein complex 4 sigma 1 subunit
35	Os.46144.1.S1_at	LOC_Os10g38292	-2.9664	chloroplast ATP synthase a chain precursor
36	Os.28087.1.S1_at	LOC_Os10g39440	1.88646	hexose transporter, putative, expressed
37	Os.11388.1.S1_at	LOC_Os11g18044	2.07475	peptide transporter PTR2
38	Os.52639.1.S1_at	LOC_Os11g29490	3.83024	E1-E2 ATPase family protein
39	Os.21158.1.S1_at	LOC_Os11g41130	-2.09386	Vacuolar protein sorting 26, putative, expressed
40	Os.53475.1.A1_at	LOC_Os12g07270	2.30929	Sodium Bile acid symporter family protein, expressed
41	Os.26979.1.S1_x_at	LOC_Os12g29950	-2.06461	nodulin family protein, putative, expressed

## Sheet: 9. cell wall metabolism
Group 9: Genes pertaining to cell wall metabolism
S.No.	Locus ID		Log Fold Change	Description
1	OsAffx.2049.2.S1_x_at	LOC_Os01g21320	-2.11587	UDP-D-glucuronate decarboxylase, putative, expressed
2	Os.32727.1.S1_at	LOC_Os01g43490	-1.60534	Polygalacturonase precursor, putative, expressed
3	Os.5908.1.S1_at	LOC_Os01g47780	-3.84753	Fasciclin domain containing protein, expressed
4	Os.17479.1.S1_at	LOC_Os01g49320	2.59838	Acidic endochitinase precursor, putative, expressed
5	Os.5862.1.S1_at	LOC_Os01g50200	2.27783	UDP-glucoronosyl and UDP-glucosyl transferase family protein,
6	Os.4159.1.S1_at	LOC_Os01g51570	2.17271	Glucan endo-1,3-beta-glucosidase GII precursor
7	Os.32721.1.S1_at	LOC_Os01g53330	1.58506	UDP-glucoronosyl and UDP-glucosyl transferase family protein,
8	Os.17437.1.S1_at	LOC_Os01g53390	-1.62086	Anthocyanidin 5,3-O-glucosyltransferase, putative, expressed
9	Os.170.3.S1_at	LOC_Os01g64120	-2.1489	Ferredoxin-2, chloroplast precursor, putative, expressed
10	Os.8923.1.A1_at	LOC_Os02g32110	-2.8146	exostosin family protein, putative, expressed
11	OsAffx.12389.1.S1_at	LOC_Os02g37690	4.70498	UDP-glucoronosyl and UDP-glucosyl transferase family protein,
12	Os.11714.1.S1_at	LOC_Os02g53200	-2.87396	Glycosyl hydrolases family 17 protein, expressed
13	Os.22360.1.S1_at	LOC_Os03g15020	-2.33419	Beta-galactosidase precursor, putative, expressed
14	OsAffx.3376.1.S1_at	LOC_Os03g30934	1.71979	UDP-N-acetylglucosamine transferase subunit ALG14
15	Os.54135.1.S1_at	LOC_Os04g53740	2.64671	Thioredoxin family protein, expressed
16	Os.7566.1.S1_at	LOC_Os04g53950	-3.96286	Glycosyl hydrolases family 16 protein, expressed
17	Os.54555.1.S1_at	LOC_Os05g07060	-1.78114	Fasciclin domain containing protein, expressed
18	OsAffx.26856.1.S1_at	LOC_Os05g12450	1.70858	UDP-glucoronosyl and UDP-glucosyl transferase family protein,
19	Os.33878.1.S1_at	LOC_Os05g22450	-2.01683	AT hook motif-containing protein, putative
20	Os.55729.1.S1_at	LOC_Os05g47950	3.86934	UDP-glucoronosyl and UDP-glucosyl transferase family protein,
21	Os.49281.1.S1_at	LOC_Os06g21240	2.22054	Glycine rich protein family protein, expressed
22	Os.6322.1.S1_at	LOC_Os06g37560	-3.31121	Beta-galactosidase precursor, putative, expressed
23	Os.54103.1.S1_at	LOC_Os06g41700	1.63722	Alpha-expansin 20 precursor, putative, expressed
24	Os.28030.1.S1_s_at	LOC_Os06g48160	-1.85947	xyloglucan endotransglucosylase/hydrolase protein 15precursor, putative, expressed
25	Os.22839.1.S1_at	LOC_Os06g48200	-2.10495	xyloglucan endotransglucosylase/hydrolase protein 15precursor, putative, expressed
26	OsAffx.28360.1.S1_at	LOC_Os07g09310	1.82847	Thioredoxin family protein, expressed
27	Os.27313.1.A1_at	LOC_Os07g23750	-1.90343	Sterol 3-beta-glucosyltransferase, putative, expressed
28	Os.27755.1.S1_at	LOC_Os07g35560	2.15251	Glycosyl hydrolases family 17 protein, expressed
29	Os.10733.1.S1_at	LOC_Os07g38130	-6.18924	Polygalacturonase inhibitor 1 precursor, putative, expressed
30	Os.35567.1.S1_at	LOC_Os08g29110	1.98142	Thioredoxin family protein, expressed
31	Os.24363.1.A1_at	LOC_Os08g33740	3.39706	Glycosyltransferase, putative, expressed
32	Os.17880.1.S1_a_at	LOC_Os08g39860	2.0075	Non-cyanogenic beta-glucosidase precursor, putative, expressed
33	OsAffx.6200.1.S1_at	LOC_Os09g08072	-2.90522	beta-fructofuranosidase, insoluble isoenzyme 7 precursor,
34	OsAffx.30138.1.S1_at	LOC_Os09g34230	-1.64233	UDP-glucoronosyl and UDP-glucosyl transferase family protein, expressed
35	Os.48216.1.S1_at	LOC_Os09g34250	-1.98932	UDP-glucoronosyl and UDP-glucosyl transferase family protein, expressed
36	Os.15852.1.S1_at	LOC_Os10g03320	-3.28755	UDP-rhamnose:rhamnosyltransferase, putative, expressed
37	Os.8385.1.S1_s_at	LOC_Os10g05970	-6.53466	proline-rich protein, putative, expressed
38	Os.11398.1.S1_at	LOC_Os10g05980	-2.41365	proline-rich protein, putative, expressed
39	Os.10678.1.S1_at	LOC_Os10g05990	-3.75387	proline-rich protein, putative, expressed
40	Os.37820.1.S1_x_at	LOC_Os10g06000	-3.08019	proline-rich protein, putative, expressed
41	Os.37718.1.S1_at	LOC_Os10g26940	-1.71722	BURP domain containing protein, expressed
42	Os.2938.1.S1_at	LOC_Os10g39640	-2.08951	Expansin-like 3 precursor, putative, expressed

## Sheet: 10. Transcription factors etc.
Group 10: Transcription factors and genes involved in RNA processing
S.No.	Locus ID		Log Fold Change	Description
1	Os.21810.1.S1_at	LOC_Os01g16130	3.18612	AT hook motif-containing protein, putative, expressed
2	Os.38077.1.S1_at	LOC_Os01g40640	3.92024	S1 RNA binding domain PF|00575 containing protein, putative,expressed
3	Os.46956.1.S1_at	LOC_Os01g50940	-2.09563	Helix-loop-helix DNA-binding domain containing protein, expressed
4	Os.18939.1.S1_s_at	LOC_Os01g62750	4.58588	AT hook motif-containing protein
5	OsAffx.2432.1.S1_at	LOC_Os01g68104	-1.74858	histone deacetylase 2a
6	Os.40428.1.S1_at	LOC_Os01g73770	-3.27237	CRT/DRE binding factor 1, putative, expressed
7	Os.8561.1.S1_at	LOC_Os02g10860	1.76188	transcription factor HY5
8	Os.20204.3.S1_a_at	LOC_Os02g12380	1.91315	histone deacetylase, putative, expressed
9	OsAffx.32194.1.S1_x_at	LOC_Os02g24620	-2.79995	DNA-directed RNA polymerase beta chain, putative, expressed
10	OsAffx.30136.2.S1_at	LOC_Os02g29220	1.88554	Transcription termination factor nusG family protein, expressed
11	Os.6548.1.S1_at	LOC_Os02g42600	1.80727	C-terminal domain phosphatase-like 1, putative, expressed
12	Os.9917.1.S1_s_at	LOC_Os02g45120	2.57197	Transcription factor S-II family protein, expressed
13	Os.15114.1.S1_at	LOC_Os02g48340	4.99668	RNA recognition motif family protein, expressed
14	OsAffx.12575.1.S1_at	LOC_Os02g50330	-1.77854	RNA-directed RNA polymerase 2, putative, expressed
15	Os.6615.2.S1_at	LOC_Os02g54770	1.60133	RNA recognition motif family protein, expressed
16	Os.4164.2.S1_a_at	LOC_Os03g03164	-3.92329	homeobox protein HD1, putative
17	Os.38278.1.S1_at	LOC_Os03g06850	-1.68866	B3 DNA binding domain containing protein, expressed
18	Os.3426.2.S1_at	LOC_Os03g07880	2.9669	nuclear transcription factor Y subunit A-3
19	Os.9086.1.S1_at	LOC_Os03g10210	-3.91578	Homeobox domain containing protein, expressed
20	Os.12821.1.S1_at	LOC_Os03g17100	2.2983	Histone H2A
21	Os.14770.1.S1_at	LOC_Os03g17760	-2.22146	RNA recognition motif family protein, expressed
22	Os.26538.1.S1_at	LOC_Os03g21800	-2.31543	Transcription factor RF2b, putative, expressed
23	Os.28382.1.S2_at	LOC_Os03g26630	2.76633	SAP domain containing protein, expressed
24	Os.51900.1.S1_at	LOC_Os03g28990	-2.59046	von Willebrand factor type A domain containing protein, expressed
25	Os.51138.1.S1_at	LOC_Os03g31880	3.84807	GRAS family transcription factor containing protein, expressed
26	Os.2708.2.S1_at	LOC_Os03g37270	1.86563	RNA recognition motif family protein, expressed
27	Os.11575.3.S1_x_at	LOC_Os03g46440	-2.01041	BTB/POZ domain containing protein, expressed
28	Os.16659.1.S1_at	LOC_Os03g49430	-1.70467	Prp18 domain containing protein, expressed
29	Os.2348.1.S1_a_at	LOC_Os03g54160	-1.91136	Floral homeotic protein APETALA1, putative, expressed
30	Os.48075.1.S1_at	LOC_Os03g62780	1.63226	S1 RNA binding domain containing protein, expressed
31	Os.35787.1.S1_at	LOC_Os03g63150	2.75013	powdery mildew resistance protein PM3b, putative, expressed
32	OsAffx.26050.8.S1_x_at	LOC_Os04g16830	-3.08502	RNA polymerase beta' subunit-2, putative
33	Os.6043.1.S1_at	LOC_Os04g23550	-1.96516	Helix-loop-helix DNA-binding domain containing protein, expressed
34	Os.22245.1.S1_at	LOC_Os04g32350	2.51019	RNA polymerase III RPC4 family protein, expressed
35	OsAffx.26684.1.S1_at	LOC_Os05g01910	-4.05449	BPM, putative, expressed
36	OsAffx.14689.1.S1_at	LOC_Os05g14370	2.30128	WRKY DNA binding domain containing protein, expressed
37	Os.3740.3.S1_at	LOC_Os05g24160	1.70358	double-stranded RNA binding motif family protein
38	Os.52154.1.S1_at	LOC_Os05g25400	3.17234	RNase3 domain containing protein, expressed
39	Os.12348.5.S1_at	LOC_Os05g38740	2.08881	Histone H4, putative, expressed
40	Os.5286.1.S1_at	LOC_Os05g43760	1.69344	TCP family transcription factor containing protein, expressed
41	OsAffx.15178.1.S1_s_at	LOC_Os05g50340	3.07945	RADIALIS, putative, expressed
42	Os.9332.1.S1_at	LOC_Os06g01934	1.79065	BEL1-related homeotic protein 14
43	Os.38447.1.S1_s_at	LOC_Os06g07030	-1.78594	AP2 domain containing protein, expressed
44	Os.52208.1.S1_at	LOC_Os06g38040	2.52458	von Willebrand factor type A domain containing protein
45	Os.10708.1.S1_a_at	LOC_Os06g38470	2.81398	histone deacetylase, putative, expressed
46	OsAffx.32330.1.A1_at	LOC_Os06g39700	-2.3604	DNA-directed RNA polymerase alpha chain, putative
47	Os.49118.1.S1_at	LOC_Os06g51520	1.79286	lysine ketoglutarate reductase trans-splicing related 1
48	Os.33534.1.S1_s_at	LOC_Os07g06620	1.73802	YABBY protein, putative, expressed
49	OsAffx.16782.1.S1_at	LOC_Os08g01810	-4.42602	SAR DNA-binding protein, putative
50	Os.4174.1.S1_at	LOC_Os08g02070	2.39705	Agamous-like MADS box protein AGL12, putative, expressed
51	Os.11988.1.S1_at	LOC_Os08g08820	2.19533	START domain containing protein, expressed
52	Os.26946.1.S1_at	LOC_Os08g09900	3.19987	hAT family dimerisation domain containing protein, expressed
53	Os.12333.1.S1_at	LOC_Os08g13070	3.5091	BTB/POZ domain containing protein, expressed
54	OsAffx.32202.1.S1_x_at	LOC_Os08g13070	-2.39668	BTB/POZ domain containing protein, expressed
55	Os.27605.1.S1_at	LOC_Os08g13890	-1.94556	Exonuclease, putative, expressed
56	Os.51075.1.S1_x_at	LOC_Os08g20520	1.86099	AT hook motif-containing protein, putative
57	Os.8489.1.A1_at	LOC_Os08g33350	1.66399	RNA recognition motif family protein, expressed
58	Os.15849.1.S1_s_at	LOC_Os08g36920	-2.34891	AP2 domain containing protein, expressed
59	OsAffx.29587.1.S1_s_at	LOC_Os08g38300	2.14461	Histone H2B, putative, expressed
60	Os.14318.1.S1_at	LOC_Os08g42470	-2.40123	bHLH transcription factor GBOF-1, putative, expressed
61	OsAffx.29958.1.S1_x_at	LOC_Os09g21180	-3.96764	Homeobox domain containing protein, expressed
62	Os.9417.1.S1_at	LOC_Os09g36680	5.4117	Ribonuclease T2 family protein, expressed
63	Os.12922.1.S1_at	LOC_Os09g36700	2.61877	Ribonuclease T2 family protein, expressed
64	Os.57443.1.S1_x_at	LOC_Os09g37910	-2.00503	HMG1/2, putative, expressed
65	Os.47343.2.S1_at	LOC_Os09g39740	-2.54876	ACT domain-containing protein, putative, expressed
66	Os.27388.1.S1_s_at	LOC_Os10g01470	2.06586	Homeobox-leucine zipper protein HAT22, putative, expressed
67	Os.46819.2.S1_x_at	LOC_Os10g29220	-2.78226	BTB/POZ domain containing protein, expressed
68	Os.27357.1.A1_at	LOC_Os11g13420	5.1099	RNase3 domain containing protein, expressed
69	Os.8330.1.S1_x_at	LOC_Os11g14430	2.12906	RNA recognition motif family protein, expressed
70	Os.57536.1.S1_at	LOC_Os11g40150	-1.91376	DNA repair protein RAD51 homolog A, putative, expressed
71	Os.5809.1.S1_at	LOC_Os11g46000	1.70249	von Willebrand factor type A domain containing protein
72	Os.13051.1.S1_at	LOC_Os12g04980	4.88587	Meiotic recombination protein DMC1 homolog, putative, expressed
73	Os.27423.1.S1_x_at	LOC_Os12g06340	1.91862	Associated with HOX family protein, expressed
74	Os.52430.1.S1_at	LOC_Os12g07950	2.37511	transcriptional regulator, Sir2 family protein, expressed
75	OsAffx.19572.1.S1_at	LOC_Os12g09270	1.67633	bZIP family transcription factor, putative, expressed
76	Os.25415.1.A1_at	LOC_Os12g31748	-1.68449	MADS-box trancription factor 20
77	Os.20224.1.S1_at	LOC_Os12g37690	-2.44863	Myb-like DNA-binding domain containing protein, expressed
78	Os.6211.1.S1_at	LOC_Os12g38430	-2.50907	RNA recognition motif family protein, expressed

[truncated: 2 more sheets: 11. Redox related, 12. development]
